# Supplementary material for: Strong Linkage Disequilibrium and Proxy Effect of PPP1R16A rs109146371 for DGAT1 K232A in Japanese Holstein Cattle
Source: Genes (Basel). 2025 Aug 25;16(9):1000. doi: 10.3390/genes16091000 (PMC12469489; doi:10.3390/genes16091000)
Supplement: Supplementary file 1 [file genes-16-01000-s001.zip]

Archive with 1 entries (1 files):
- genes-3823933-supplementary.pdf
